# Supplementary material for: Phycobacteria Biodiversity, Selected Isolation, and Bioactivity Elucidation of New Bacterial Species of Highly Toxic Marine Dinoflagellate Alexandrium minutum amtk4
Source: Microorganisms. 2025 May 24;13(6):1198. doi: 10.3390/microorganisms13061198 (PMC12195228; doi:10.3390/microorganisms13061198)
Supplement: Supplementary file 1 [file microorganisms-13-01198-s001.zip]

Archive with 1 entries (1 files):
- microorganisms-3623571-supplementary.pdf
